# Supplementary material for: BMI, Alcohol Consumption and Gut Microbiome Species Richness Are Related to Structural and Functional Neurological Abnormalities
Source: Nutrients. 2021 Oct 23;13(11):3743. doi: 10.3390/nu13113743 (PMC8618843; doi:10.3390/nu13113743)
Supplement: Supplementary file 1 [file nutrients-13-03743-s001.zip]

Archive with 3 entries (3 files):
- Figure S1 Venn diagramm.pdf
- Figure S2 Linear discriminant analysis.pdf
- Table S1 Supplement 1.pdf
